# Supplementary material for: Mechanism of cargo recognition by retromer-linked SNX-BAR proteins
Source: PLoS Biol. 2020 Mar 9;18(3):e3000631. doi: 10.1371/journal.pbio.3000631 (PMC7082075; doi:10.1371/journal.pbio.3000631)
Supplement: S1 Table — BAR, Bin/Amphiphysin/Rvs; SNX, Sorting Nexin family. (XLSX) [file pbio.3000631.s010.xlsx]

## Sheet: Table S1
Table S1: All predicted SNX-BAR-Binding motifs.
Prefix	SNX-BAR-Binding motif	Latter	Secondary structure	ID	Position	Area	Pattern	Protein type	Subcellular localization (Predicted)
LRRCFSTT	LLYCRKSRLPREPYCV	I	ccceeceeeeecccccccccceeec	GPR85_HUMAN	354 - 369	C-Term	Type I	Receptor, GPCR	plas: 31, lyso: 1
FIIRNTLR	LRFDKDAEPGEPSGALAL	ANGHVKTD	hhhcccceeeecccccccccccccccccceeecc	T229B_HUMAN	142 - 159	C-Term	Type I	Transporter	plas: 26, extr: 2, mito: 2, cyto: 1.5, cyto_nucl: 1.5
YMQKEGDP	VAYYRNLQEFSY	SNLEEKKE	eecccccceeeecccchhhhhhhhhhcc	SLITRK2_HUMAN	709 - 720	C-Term	Type I	Others	plas: 19.5, extr_plas: 10.5, pero: 7, E.R.: 4, lyso: 1
PKPAMYNQ	LCYKKEGGPDHNYTKEKIKI	VEGICLLS	cccceeeeeeeecccccccccceeeeeeeeeeeeee	LRP4_HUMAN	1790 - 1808	C-Term	Type I	Receptor	plas: 31, E.R.: 1
QDSRNGSK	VRYRRAASHEESESEILI	SADDEMEE	cccccccceeeeecccchhhhhhhhhhhhhhhhh	STIMA_HUMAN	242 - 258	C-Term	Type I	Others	plas: 23, mito: 3, E.R.: 2, golg: 2, cyto: 1, pero: 1
KNPGKPDG	VNYIRTDEEGDFRHKSSFVI		cccccccceeeeeccccccceeeeeeec	JAM3_HUMAN	291 - 310	C-Term	Type I	Receptor	plas: 28, extr: 3, lyso: 1
CPLKNPTF	LDYVRPRSWTCRYVF		ccccccceeeeeccccceeeeec	SOAT1_HUMAN	536 - 550	C-Term	Type I	Enzyme	plas: 25, E.R.: 5, nucl: 1, cyto: 1 identical to seq: SOA1_HUMAN:E.R.
GCISQAQW	VSFTRREGSLKLSSMLL	ETTSGALS	ccccccceeeeeccccchhhhhhhhhhccccee	CCR9_HUMAN	344 - 360	C-Term	Type I	Receptor	plas: 32
SDSDEGRY	IEYIRVKGSNYHL	SDNDASDV	ccccccceeeeeeecccceeeccccceee	MYCT_HUMAN	627 - 639	C-Term	Type I	Transporter	plas: 29, mito: 2, golg: 1
QLPPTQEE	VSYSRGFTGEDEDMAF	PGHLYDEV	cccccccceeecccccccccccccccceeccc	NPHN_HUMAN	1156 - 1171	C-Term	Type I	Receptor	E.R.: 9, extr: 8, plas: 7, lyso: 5, golg: 3
KVPSFTFTPT	VTYQRGGEAVSSGGRPGLLNI	SEPAAQPW	ecccccccceeeeccccceeccccccceeeccccccccc	ROBO1_HUMAN	947-967	C-Term	Type I	Receptor	plas: 11.5, extr_plas: 8.5, nucl: 7, cyto_nucl: 6.5, extr: 4.5, cyto: 4, golg: 2, mito: 1, E.R.: 1, pero: 1
TCCRRSSNVS	YKYSKVNKEEETDENETEWLM	EEIQLPPP	eccccccccceeeeecccccccchhhhhhhhhhhccccc	CIMPR_HUMAN	2351-2371	C-Term	Type II	Receptor	plas: 12.5, extr_plas: 12.5, extr: 9.5, lyso: 4, nucl: 3, golg: 2, pero: 1
EMEPGFREVS	FYYSEENKLPEPEELDL	EPENMESV	hcccccceeeeeccccccccccccccccccccccc	IGF1R_HUMAN	1279-1295	C-Term	Type II	Receptor	plas: 25.5, extr_plas: 13.5, E.R.: 3, pero: 2, nucl: 1
PDEKLWDPVG	YYYSDGSLKI	VPGHARCQ	cccccccceeeeecccceeeeccccccc	SEM4C_HUMAN	732-756	C-Term	Type II	Receptor	plas: 14, E.R.: 6, extr: 5, pero: 4, lyso: 2, golg: 1
LPNYSEGTLP	YSYNLCVASQSAKTEFNFLNI	TPELVPAQ	eeccccceeeeeeeeeeeccccccccccccccccccccc	PCDGE_HUMAN	750 - 770	C-Term	Type II	Cadherin	plas: 13, E.R.: 9, E.R._golg: 7, extr: 6, golg: 3, lyso: 1
CSATGTGNSE	FRFLKRFMPNFPF	PHATGEIK	eecccccccceeecccccccccccccccccc	PCDB1_HUMAN	768 - 780	C-Term	Type II	Cadherin	plas: 20, extr_plas: 11.5, lyso: 5, pero: 3, golg: 2, E.R.: 1
VTTVERLSQT	YLYRASLGLGSDNNSLLL	RGEYNAAD	ecccccccceeeeeeeeeecccccceeecccceeee	PCDC1_HUMAN	754 - 771	C-Term	Type II	Cadherin	plas: 26, extr_plas: 15, extr: 2, E.R.: 2, cyto: 1, golg: 1
FAKPRQPNPD	WRYSASLRAGMHSSVHL	EEAGILRA	cccccccccceeeeeeccccccceeeeeeeeeccc	PCDA4_HUMAN	803 - 819	C-Term	Type II	Cadherin	plas: 20, extr_plas: 13.5, extr: 5, E.R.: 3, pero: 2, nucl: 1, golg: 1
PPNYSEGTLP	YSYNLCVAHTGKTEFNF	LKCSEQLS	ccccccceeeeeeeeeeeecccccccccccccccc	PCDGG_HUMAN	748 - 764	C-Term	Type II	Cadherin	plas: 22, extr_plas: 13, E.R.: 3, extr: 2, pero: 2, lyso: 2, golg: 1
QNEPRQPNPD	WRYSASLRAGMHSSVHL	EEAGILRA	ccccccccceeeeeeeeeeecccccccceeeeeee	PCDC2_HUMAN	863 - 879	C-Term	Type II	Cadherin	plas: 21, extr_plas: 14.5, extr: 6, pero: 2, golg: 1.5, E.R._golg: 1.5, cyto: 1
PPNYSQGTLP	YSYNLCVAHTGKTEFNF	LKCSEQLS	ecccccceeeeeeeeeeeeeccccccccccceeee	PCDGH_HUMAN	746 - 762	C-Term	Type II	Cadherin	plas: 22, extr_plas: 13, E.R.: 3, extr: 2, pero: 2, lyso: 2, golg: 1
ESTTSDSDQN	FDYLSDWGPRFKRLGELYSV	GESDKET	cccccccccceeeeccccccccccccceeccccceec	CADH8_HUMAN	773 - 792	C-Term	Type II	Cadherin	plas: 30, E.R.: 2
GTDSSDSDVD	YDFLNDWGPRFKM	LAELYGSD	ccccccccceeeeeccccchhhhhhhhcccc	CADH5_HUMAN	757 - 769	C-Term	Type II	Cadherin	plas: 21, E.R.: 10, golg: 1
GFGSHHHNQN	YCYQVCLTPESAKTDLMFL	KPCSPSRS	cccccccccceeeeeeeccccccceeeeecccccccc	PCD10_HUMAN	819 - 837	C-Term	Type II	Cadherin	plas: 27.5, extr_plas: 16.5, extr: 2.5, E.R.: 2
EKSEDFRENI	FQYDDEGGGEEDTEAFDI	AELRSSTI	ccccchhhhheeecccccccchhhhhhhhhhhhhhh	CAD19_HUMAN	639 - 656	C-Term	Type II	Cadherin	plas: 28, E.R.: 4
PPEDDTRDNV	YYYDEEGGGEEDQDFDL	SQLHRGLD	ccccccccceeeeccccccccchhhhhhhhhhccc	CADH1_HUMAN	753 - 769	C-Term	Type II	Cadherin	plas: 23, E.R.: 3, pero: 3, extr: 2, golg: 1
SRRARIWFPM	FSFFECNVNGTVPNEYCWPF	SKPAIMKR	ccccceeeeeeeeccccccccccceccccccchhhhhh	SAMD8_HUMAN	385 - 404	C-Term	Type II	Enzyme	plas: 30, cyto: 1, E.R.: 1
SKESAKLYGS	FNFRMKTSTNENTLELSL	VEEDALAV	cccccceeeeeeeecccccccccceeeeeccceeee	TMM74_HUMAN	278 - 295	C-Term	Type II	Others	plas: 32
SKVFLEEEDS	FDFIGGFDSYGY	QAPQKTSH	eeeeeccccceeeccccccccccccccccc	NKAI1_HUMAN	178 - 189	C-Term	Type II	Others	plas: 17, extr: 13, pero: 1, lyso: 1
ETHDKTDGHV	YNYIPPPVGQMCQNPIYM	QKEGDPVA	ccccccccceeeeccccccccccccccccccccchh	SLITRK2_HUMAN	685 - 702	C-Term	Type II	Others	plas: 19.5, extr_plas: 10.5, pero: 7, E.R.: 4, lyso: 1
LVLKYRGLIK	YWFHTPPSIPLQI	EEYLKDPT	hhhhhhccceeeeccccccccchhecccccc	INGR2_HUMAN	279 - 291	C-Term	Type II	Receptor	plas: 11, extr: 11, lyso: 4, E.R.: 3, golg: 2, pero: 1
QLSKDTSVLT	FTFCFKQHTHFTLNY	TSHAHELS	cccccceeeeeeeeccccceeeeeccccccccc	TMM83_HUMAN	92 - 106	C-Term	Type II	Others	plas: 16, extr: 15, E.R.: 1
AYYASKGYRG	YSYDDIPDF	DD	hhhccccceeeecccccceec	TM230_HUMAN	110-118	C-Term	Type II	Transporter	mito: 12, plas: 11, E.R._mito: 7.83333, mito_pero: 6.83333, golg: 3, E.R.: 2.5, cyto: 2, extr: 1
PIIKNNSKKK	WFFFQDSKKIQV	EQPQRRFT	ccccccccceeeeeeccccccccceecccc	PRTG_HUMAN	1053 - 1064	C-Term	Type II	Receptor	plas: 25, E.R.: 3.5, extr: 3, E.R._golg: 2.5
CSSLTSSLNY	FDYHQQTLPL	GCRRSEST	eccccccccceeecccccceeeecccee	PCD19_HUMAN	814 - 823	C-Term	Type II	Cadherin	plas: 26, extr_plas: 15.5, extr: 3, E.R.: 3
SFRGNKYSRS	YRYALQDMDKFSL	KDSGRGDS	ccccccccceeeeccccccccccceeeeeee	PCD18_HUMAN	858 - 870	C-Term	Type II	Cadherin	plas: 28, E.R.: 3, nucl: 1
QWVPTYRPEM	YQYSLPRPAYRFSQLPEMVM	GSPPPPVP	ceeccccccceeecccccccccccccceeccccccccc	K154L_HUMAN	1616 - 1635	C-Term	Type II	Others	plas: 20, nucl: 7, cyto: 4, E.R.: 1
NTKSAFLKMI	YSYSSHSVSSIAL	SPASLDSM	cccchhhhheeeeccccceeeeccccccccc	GPC6A_HUMAN	854 - 866	C-Term	Type II	Receptor, GPCR	plas: 27, extr: 2, E.R.: 2, nucl: 1
RRSCLHRRRT	FTYQSGSGEETILQF	SSGTLTLT	ccccccccceeeecccccceeeeeeccccceec	TIE1_HUMAN	797 - 811	C-Term	Type II	Receptor, Enzyme	plas: 20, extr: 9, E.R.: 2, lyso: 1
HLSDDGEGGT	FHFHDPPPPYTAYKY	PDIGQPDD	eeccccccceeeeccccccceeccccccccccc	IDD_HUMAN	424 - 438	C-Term	Type II	Receptor	plas: 23.5, extr_plas: 15, extr: 5.5, lyso: 2, E.R.: 1
PLLIRPVCNL	FCFWSKKYKTLCW	CGVQHDSG	ceeecceeceeeeeeeeeceeeeeeeecccc	SC5AC_HUMAN	546 - 558	C-Term	Type II	Transporter	plas: 30, extr: 1, E.R.: 1
FLSRAWWFPI	FYFFEKNVQGSIPCCFSWPL	SWPPGCFK	eeccccceeeeeeccceeceeeceeeeccccccccccc	SMS2_HUMAN	318 - 337	C-Term	Type II	Enzyme	plas: 32
KCQSFPTHPE	FAFYDNTSFGLTEAEQRMLDL	PGYFGSNE	cccccccccceeeecccccchhhhhhhhhcccccccccc	THSD1_HUMAN	809 - 829	C-Term	Type II	Enzyme	plas: 19.5, extr_plas: 13.5, extr: 4.5, cyto: 3.5, E.R.: 3, cyto_nucl: 3, nucl: 1.5
VLAANNVRRF	FGFVALNKDDEELIANFPV	EGTQPRPQ	hhhhhhhceeeeeeeccccchhhhhcccccccccccc	CAHM2_HUMAN	251 - 269	C-Term	Type II	Channel	plas: 29, pero: 2, golg: 1
RPQWNAITGV	YLYRENQGLPL	YSRLHKWA	ccccccccceeeeccccccceeehhhhhh	CAHM2_HUMAN	285 - 295	C-Term	Type II	Channel	plas: 29, pero: 2, golg: 1
QGGDVVTIGG	FTFVMNDRSYVAL		cccceeeecceeeecccceeeec	CRLF2_HUMAN	359 - 371	C-Term	Type II	Receptor	plas: 14, pero: 6, lyso: 4, extr: 3, golg: 3, E.R.: 2
PFNPLQNKGH	YAFSHTGDSSDNIML	TQFVSNE	cccccccccceeeeccccccceeeeeeeeeec	AGRF1_HUMAN	889 - 903	C-Term	Type II	Receptor, GPCR	plas: 29, extr: 1, nucl: 1, pero: 1
IVIIRKGRDH	YAYSYYPKPVNMTKATVNY	RQEKTHMM	hhhhhccccceeeecccccccceeeeeceeecceeee	PTPRU_HUMAN	777 - 795	C-Term	Type II	Enzyme	plas: 28, pero: 2, extr: 1, E.R.: 1
GRPQDGSGLW	FGYGLLAPTKTHVEI		cccccccccceeeecccccccceec	NK2R_HUMAN	384 - 398	C-Term	Type II	Receptor, GPCR	plas: 32 similar to seq NK2R_HUMAN of class plas
GLLVLQQVGD	YCFLPGLGPGPLSL	RSKPSSPG	ceeeeecccceeeecccccccccccccccccc	IL3RB_HUMAN	822 - 835	C-Term	Type II	Receptor	plas: 27, E.R.: 2, extr: 1, nucl: 1, lyso: 1
RISKTDGVCE	WKFFSSMPRGSARITV	SKDQSSCT	eeeccccceeeeeecccccccceeeeecccccce	ADA1A_HUMAN	397 - 412	C-Term	Type II	Receptor, GPCR	plas: 32 identical to seq: A1AA_HUMAN:plas
KGVGQGDTGR	YAYTDWQSFTQPRLGEKVYL	CGQDEEHK	eecccccceeeeeccccccccccccceeeeeccccccc	DSC1_HUMAN	814 - 833	C-Term	Type II	Cadherin	plas: 19, E.R.: 6, extr: 3, golg: 3, mito: 1
REAHNYSALP	FYFRFLPNYLL	PPYEEVVN	hhcccccccceeeeecccccccccceecc	WBP1L_HUMAN	95 -105	C-Term	Type II	Others	plas: 31.5, extr_plas: 16.5
LYLRYRPKVK	FLFGIWPVILF	EPLRKH	hhhcccceeeeeccccceeeeccccee	ACER3_HUMAN	251 - 261	C-Term	Type II	Enzyme	plas: 32
GGHTEVDNCR	YTYSEWHSFTQPRLGEKVYL	CNQDENHK	ccccccceeeeeeecccccccccccceeeeeccccccc	DSC2_HUMAN	821 - 840	C-Term	Type II	Cadherin	plas: 28, E.R.: 3, mito: 1
IQDLLVDSGK	FIYLEDGTGSAVSL	E	hhhhhhcccceeeeeccccceeeec	TRAILR1_HUMAN	454 - 467	C-Term	Type II	Receptor	plas: 29, extr: 1, E.R.: 1, golg: 1
NTIQKYDPPG	YLYQGSDMNGQMVDY	TTLSGASQ	ceeccccccceeeeecccccceeeeeecccccc	CDON_HUMAN	1005 - 1019	C-Term	Type II	Receptor	plas: 31, E.R.: 1
KARSGSSS	YSYGPMVSHTSVTNVGPRVGL	GLPLSPRL	hcccccccccccceeeeeeeccccccccccccccccc	PTHR_HUMAN	494 - 514	C-Term	Type II	Receptor, GPCR	plas: 16, extr: 9, E.R.: 3, lyso: 3, nucl: 1
TTGSGDTEQT	YTFHGALKEGPSSLFIHM	KSILKGTK	ecccccceeeeeeeccccccccchhhhhhhhhcccc	TMM72_HUMAN	169 - 186	C-Term	Type II	Others	extr: 24, plas: 4, E.R.: 2, nucl: 1, lyso: 1
STSPSSSPTF	WNYSRSMGDYAQTLKKFQYQL	ACRSQAPC	cccccccceeeeeecccchhhhhhhhhhhhhhccccccc	TM209_HUMAN	273 - 293	C-Term	Type II	Others	nucl: 13, cyto_nucl: 13, cyto: 11, plas: 4, golg: 3, extr: 1
RNNMFHTLLM	FLYIIKTKESGMLGRVNLGL	SGVNILWI	cccceeeeeeeeeeeeeccccceeeeeccccceeeeee	TM209_HUMAN	531 - 550	C-Term	Type II	Others	nucl: 13, cyto_nucl: 13, cyto: 11, plas: 4, golg: 3, extr: 1
AYLINCVWNC	YKYINNRNVPEIAV	YPAFEAPP	hhhhhceeeeeeeccccccccccccccccccc	LAP4A_HUMAN	187 - 200	C-Term	Type II	Transporter	plas: 32
FLWVFERIKI	FVFQNQVVTTIPVTV	TPRGDLCK	eeeeeccceeeeeeccceeeeceeecccccccc	TM231_HUMAN	290 - 304	C-Term	Type II	Others	extr: 16, plas: 4, cyto: 3.5, pero: 3, cyto_nucl: 2.5, mito: 2, lyso: 2, E.R.: 1
FDTLRNHPSF	YVFNHRGRVLF	RPSDTANS	ccccccccceeeeccccceeecccccccc	MMGT1_HUMAN	91 - 101	C-Term	Type II	Transporter	extr: 28, mito: 3, pero: 1
SSQGGCLEQD	FYYDCGMYSHLQGNLTV	CDCCESFL	cccccccceeeeecceeeeeccceeeeccccccee	LGR4_HUMAN	841 - 857	C-Term	Type II	Receptor, GPCR	nucl: 17.5, cyto_nucl: 12, plas: 7, cyto: 5.5, extr: 1, pero: 1 similar to seq LGR4_HUMAN of class plas
TCGLKESETG	FMFSDPPGQKVVM	RNVADKEK	ceeccccccceeecccccceeeeehhhhhhh	SLITRK4_HUMAN	709 - 721	C-Term	Type II	Enzyme	plas: 21, E.R.: 7, extr: 2, mito: 1, pero: 1
LEMGHGGTHG	FGYGVGHGLSHIHGDGYGV	NHGGHYGH	eeccccccceeeeecccceeeeccccceecccceeee	MUC22_HUMAN	1743 - 1761	C-Term	Type II	Others	extr: 9, lyso: 8, plas: 7, E.R.: 5, nucl: 2, mito: 1
LWRPSANNQR	YAFMPLIDDSDDEIEEFMV	TSENLTEG	hccccccccceeeeeecccccchhhhhhhhhhhhhhh	TM87B_HUMAN	460 - 478	C-Term	Type II	Others	plas: 30, extr: 2
ATERSHYTME	FGYSSNSPSTHRSYSYRPYSY	RHFAPPTT	cccccceeeeeeecccccccceecccccccceecccccc	LRP6_HUMAN	1502 - 1522	C-Term	Type II	Receptor	plas: 31, extr: 1
NVNPERHKPS	FWYFVNPALSEPAEYDQVAM		cccccccccceeeeecccccccccccceec	RHEX_HUMAN	153 - 172	C-Term	Type II	Others	extr: 21, plas: 7, E.R.: 2, lyso: 2
MGQDGTVYRK	FKYGLLDDDDIDELEY	DDESYSYY	ecccceeeeeeeeccccccchhhhhcccccceee	PCSK5_HUMAN	1836 - 1851	C-Term	Type II	Enzyme	extr: 27, plas: 5
FGTFAVEFRH	YRYEIVCSEYQENFLSF	SESLSEAS	ccccceeeeeeeeeeeccccccccchhhhhhhhhh	T150C_HUMAN	218 - 234	C-Term	Type II	Channel	plas: 28, extr: 2, E.R.: 1, lyso: 1
APRPFHHGQY	YGYLSSSSPGEVEPPPFYV	PEVGSPLS	ccccccccceeeeeccccccccccccceecccccccc	TUTLB_HUMAN	967 - 985	C-Term	Type II	Others	nucl: 31, plas: 1
QLETQGNQSC	YNYLYRMKALDAIRTSEIPF	HSEGRHPR	hhhcccccceeeehhhhhhhhhhhcccccccccccccc	CA043_HUMAN	98 - 117	C-Term	Type II	Others	extr: 24, E.R.: 5, E.R._mito: 4, golg: 2

## Sheet: Table S2
Table S2: Enrichment analysis against GO terms under "Biological process" and "Molecular function. a. Number of SNX-BAR-Binding motif containing proteins annotated by this GO term. b. Number of SNX-BAR-Binding motif containing proteins annotated by at least one GO term. c. Number of all human proteins annotated by this GO term. d. Number of human proteins annotated by at least one GO term. e. Enr…
GO term	GO ID	ma	Mb	nc	Nd	E-ratioe	p-value
Biological process
Homophilic cell adhesion via plasma membrane adhesion molecules	GO:0007156	18	71	167	19716	29.9307	4.16586e-22
Cell adhesion	GO:0007155	17	71	463	19716	10.196	4.84746e-13
Calcium-dependent cell-cell adhesion via plasma membrane cell adhesion molecules	GO:0016339	5	71	46	19716	30.1837	6.41443e-07
Cell-cell adhesion mediated by cadherin	GO:0044331	4	71	27	19716	41.1393	2.54491e-06
Ceramide phosphoethanolamine biosynthetic process	GO:1905373	2	71	2	19716	277.69	1.27862e-05
Adherens junction organization	GO:0034332	4	71	41	19716	27.0917	1.4137e-05
Cell-cell junction assembly	GO:0007043	4	71	44	19716	25.2446	1.87966e-05
Regulation of synapse organization	GO:0050807	3	71	24	19716	34.7113	8.5789e-05
Cell-cell adhesion	GO:0098609	5	71	129	19716	10.7632	0.000102212
Sphingomyelin biosynthetic process	GO:0006686	2	71	6	19716	92.5634	0.00019001
Embryonic retina morphogenesis in camera-type eye	GO:0060059	2	71	7	19716	79.34	0.000265393
Cell morphogenesis	GO:0000902	4	71	88	19716	12.6223	0.000286584
Negative regulation of cell migration	GO:0030336	4	71	111	19716	10.0069	0.000691665
Sphingolipid biosynthetic process	GO:0030148	3	71	52	19716	16.0206	0.000871483
Molecular function
Calcium ion binding	GO:0005509	17	71	709	19716	6.6583	3.92193e-10
Sphingomyelin synthase activity	GO:0033188	2	71	3	19716	185.127	3.8269e-05
Ceramide cholinephosphotransferase activity	GO:0047493	2	71	3	19716	185.127	3.8269e-05
Insulin-like growth factor-activated receptor activity	GO:0005010	2	71	3	19716	185.127	3.8269e-05
Ceramide phosphoethanolamine synthase activity	GO:0002950	2	71	3	19716	185.127	3.8269e-05
Cytoskeletal protein binding	GO:0008092	4	71	77	19716	14.4255	0.000171341
