# Supplementary material for: Mechanism of cargo recognition by retromer-linked SNX-BAR proteins
Source: PLoS Biol. 2020 Mar 9;18(3):e3000631. doi: 10.1371/journal.pbio.3000631 (PMC7082075; doi:10.1371/journal.pbio.3000631)
Supplement: S1 Data — (XLSX) [file pbio.3000631.s015.xlsx]

## Sheet: Fig 1D
Fig 1D. Dissociation constant (Kd) measuerd by ITC
CI-MPR to SNX5	DMT1-II to SNX5
13μM	ND
22μM	ND
19μM	ND

## Sheet: Fig 1E
Fig 1E. Dissociation constant (Kd) measuerd by ITC
CI-MPR to SNX3-retromer	DMT1-II to SNX3-retromer
ND	100μM
ND	113μM
ND	117μM

## Sheet: Fig 2B
Fig 2B. Dissociation constant (Kd) measuerd by ITC
CI-MPR to WT	CI-MPR to Y3	CI-MPR to Y5	CI-MPR to K7	CI-MPR to W21M23
18μM	ND	38μM	ND	ND
11μM	ND	27μM	ND	ND
25μM	ND	34μM	ND	ND

## Sheet: Fig 2D
Fig 2D.Co-localization of Venus-CI-MPR and phalloidin in cells.
WT	Y3	Y5	Y3Y5	W21M23
0.012116	0.31681	0.18421	0.76495	0.15911
0.084313	0.40115	0.18477	0.58451	-0.20276
0.077852	0.36025	-0.05452	0.83948	0.24957
-0.03664	0.30436	0.098464	0.73396	-0.1244
0.054009	0.34029	0.14855	0.49601	-0.13718
0.083416	0.39983	0.40261	0.50809	-0.11633
-0.04922	0.34674	-0.10261	0.60455	0.41834
-0.06762	0.033728	0.41355	0.65013	0.40355
0.12191	-0.03332	0.61818	0.41139	0.59024
0.15166	0.52078	0.61432	0.29346	0.48882
0.10712	0.69819	0.52456	0.058126	0.5681
-0.00507	0.21428	0.30483	0.27564	0.42704
0.074536	0.12204	0.065468	0.037115	0.47337
-0.06443	0.17291	0.47352	-0.02453	0.035076
0.21521	0.40191	0.44702	0.29889	0.27392
-0.02535	0.30199	0.1042	0.46319	0.34044
-0.04868	0.13602	0.35935	0.55406	0.46291
-0.0822	0.099276	0.30773	0.60215	0.005916
-0.0645	0.009665	0.3679	0.40393	0.4192
-0.2176	0.48221	0.29161	0.66687	0.47514
0.053762	0.44251	-0.08407	0.47269	0.38146
-0.13446	0.060989	0.14717	0.51569	0.51297
0.021055	0.10433	0.26838	0.22087	0.55151
-0.0383	-0.11288	0.5579	0.63108	0.35741
-0.10166	-0.1324	0.48421	0.434	0.16565
-0.22205	0.16588	0.042273	0.47565	0.1347
-0.04886	0.091713	-0.0753	0.53983	0.20339
-0.11388	0.3096	0.47048	0.51315	0.49853
-0.02009	0.1911	0.40535	0.48687	0.36855
-0.14052	-0.10142	0.35998	0.7409	-0.14781
-0.0533	-0.06994	0.4302	0.69034	-0.10091
-0.15576	0.30661	0.14388	0.43718	-0.15583
-0.05327	0.4796	0.39311	0.35159	-0.13524
0.070638	0.079686	0.43335	0.53943	0.22378
-0.19073	0.02408	0.085043	0.24739	-0.08321
-0.20746	-0.11312	0.28112	0.77076	0.046205
-0.19981	0.22604	0.19696	0.67753	-0.08437
-0.10656	0.13253	0.21107	0.23795	0.30124
-0.0174	0.2405	0.1104	0.59129	0.13015
-0.00598	0.26326	0.14631		0.37211
0.038503	0.41516	0.164		0.062276
-0.11483	0.41628	0.03337		0.053942
-0.11882	0.14448	0.081539		0.26184
-0.18303	0.36661	-0.14388		0.001823
-0.11248	0.35193	0.13684		-0.184
-0.11196	-0.00052	0.088275		-0.12725
-0.05479	-0.07657	0.087302
-0.13407	0.68356	0.37161
-0.1008	0.72176	0.32625
-0.15883	0.48486	0.097029
-0.16564	0.31329	0.40556
-0.13163	0.28054	-0.09759
-0.08969	0.41447	-0.05671
0.04651	0.077745	0.16656
0.005751	0.2178	-0.02903
-0.05462	0.21817	-0.07027
-0.04222	0.20655	0.044826
-0.08759	0.076917	0.16432
-0.15473		0.088184
-0.06587
-0.05614
-0.07305
-0.08462
0.026373
-0.11432
-0.03772
-0.16497
-0.09387
-0.13158
-0.03277
-0.07143
-0.06333
0.068082

## Sheet: Fig 2E
Fig 2E. Binding of the SNX1ΔN /SNX6 complex to liposomes in a liposome flotation assay.
1(SNX1ΔN/SNX6+liposomes)	2(SNX1ΔN/SNX6+PtdIns(3)P+liposomes)	3(SNX1ΔN/SNX6+CI-MPR wt+liposomes)	4(SNX1ΔN/SNX6+PtdIns(3)P+CI-MPR wt+liposomes)	5(SNX1ΔN/SNX6+CI-MPR Y3Y5+liposomes)	6(SNX1ΔN/SNX6+PtdIns(3)P+CI-MPR Y3Y5+liposomes)
0	14	17	100	0	34
2	11	9	100	3	21

## Sheet: Fig 2F
Fig 2F. Binding of the SNX1ΔN /SNX6 complex WT or mutants to liposomes in a liposome flotation assay.
1(SNX1ΔN/SNX6+PtdIns(3)P+CI-MPR wt+liposomes)	2(SNX1ΔN-K214E/SNX6+PtdIns(3)P+CI-MPR wt+liposomes)	3(SNX1ΔN/SNX6-F149D+PtdIns(3)P+CI-MPR wt+liposomes)
100	25	21
100	33	30
100	38	38

## Sheet: Fig 3E
Fig 3E. Quantification of CD8A-SEMA4C/LAMP1 colocalization in cells.
control	SNX5+6 KO	SNX27 KO
0.407	0.274	0.564
0.462	0.286	0.575
0.48	0.487	0.495
0.364	0.297	0.641
0.438	0.297	0.719
0.14	0.554	0.394
0.498	0.224	0.325
0.447	0.508	0.322
0.405	0.488	0.528
0.23	0.524	0.403
0.367	0.538	0.575
0.492	0.388	0.561
0.279	0.384	0.341
0.221	0.51	0.383
0.369	0.491	0.56
0.23	0.582	0.557
0.216	0.359	0.543
0.36	0.512	0.688
0.363	0.404	0.474
0.139	0.484	0.673
0.168	0.469	0.44
0.412	0.549	0.248
0.231	0.386	0.352
0.474	0.543	0.323
0.431	0.549	0.418
0.41	0.373	0.416
0.372	0.167	0.398
0.319	0.449	0.589
0.414	0.364	0.336
0.443	0.256	0.482
	0.301	0.404
		0.479

## Sheet: Fig 3G
Fig 3G. Quantification of CD8A-SEMA4C/EEA1 colocalization in cells.
WT	L21I23	△4	△4-L21I23
0.304	0.428	0.391	0.29
0.416	0.471	0.343	0.269
0.308	0.454	0.334	0.375
0.338	0.41	0.221	0.224
0.516	0.369	0.224	0.28
0.529	0.373	0.227	0.314
0.53	0.392	0.271	0.305
0.53	0.253	0.337	0.342
0.563	0.378	0.326	0.008
0.354	0.393	0.264	0.291
0.342	0.338	0.414	0.357
0.314	0.36	0.247	0.365
0.298	0.489	0.293	0.33
0.355	0.404	0.307	0.358
0.356	0.397	0.348	0.258
0.299	0.397	0.172	0.201
0.331	0.317	0.066	0.198
0.412	0.478	0.252	0.209
0.579	0.464	0.177	0.17
0.319	0.214	0.228	0.245
0.406	0.31	0.559	0.293
0.385	0.536	0.337	0.24
0.286	0.554	0.364	0.364
0.322	0.345	0.377	0.373
0.462	0.466	0.382	0.375
0.487	0.483	0.389	0.284
0.489	0.501	0.458	0.363
0.515	0.496	0.289	0.473
0.497	0.469	0.361	0.474
0.503	0.266	0.058	0.038
0.409	0.302	0.079
0.458	0.361	0.068
0.393	0.259
0.338	0.384
0.466	0.185
0.482	0.239
0.485	0.36
0.442	0.362
0.47	0.335
0.527	0.332
0.492	0.426
0.458	0.303
	0.36
	0.318
	0.277
	0.19
	0.236

## Sheet: Fig 4E
Fig 4E. Co-localization of internalized TRAILR1 antibody and EEA1 in cells.
control	SNX1+2 KO	SNX5+6 KO	SNX27 KO
0.289	0.333	0.306	0.014
0.546	0.377	0.103	0.378
0.395	0.313	0.323	0.478
0.283	0.17	0.302	0.387
0.168	0.31	0.349	0.317
0.318	0.266	0.309	0.39
0.325	0.149	0.305	0.275
0.292	0.358	0.305	0.217
0.254	0.206	0.415	0.223
0.343	0.325	0.487	0.253
0.283	0.417	0.551	0.114
0.147	0.457	0.368	0.325
0.246	0.271	0.296	0.274
0.24	0.365	0.212	0.432
0.294	0.353	0.295	0.365
0.351	0.405	0.396	0.36
0.284	0.347	0.383	0.231
0.234	0.347	0.243	0.278
0.25	0.395	0.261	0.378
0.313	0.335	0.363	0.287
0.499	0.304	0.232	0.217
0.32	0.357	0.159	0.29
0.385	0.292	0.257	0.265
0.299	0.373	0.157	0.207
0.341	0.188	0.148	0.213
0.54	0.087	0.331	0.243
0.461	0.306	0.056	0.114
0.303	0.319	0.249	0.225
0.333	0.343	0.209	0.264
0.364	0.39	0.205	0.332
0.489	0.298	0.305	0.265
0.415	0.337	0.215
0.376	0.301	0.287
0.627	0.253	0.451
0.427	0.225	0.268
0.392	0.311	0.196
0.457	0.194
0.437	0.292
0.366	0.343
0.526	0.322
0.478	0.268
0.362	0.209
0.529	0.227
0.443	0.365
0.509	0.37
0.356
0.403
0.42
0.577
0.476
0.476
0.458
0.415
0.485
0.48
0.435
0.497
0.566
0.535
0.396
0.44
0.527
0.551
0.481
0.542

## Sheet: Fig 4G
Fig 4G. Co-localization of internalized TRAILR1 antibody and LAMP1 in cells.
control	SNX1+2 KO	SNX5+6 KO	SNX27 KO
0.224	0.375	0.305	0.367
0.206	0.444	0.335	0.399
0.242	0.27	0.311	0.504
0.207	0.398	0.358	0.504
0.245	0.398	0.254	0.358
0.212	0.458	0.177	0.372
0.203	0.258	0.146	0.613
0.233	0.363	0.343	0.404
0.158	0.374	0.297	0.567
0.136	0.447	0.125	0.395
0.167	0.293	0.351	0.548
0.159	0.242	0.265	0.601
0.462	0.295	0.349	0.6
0.306	0.195	0.215	0.527
0.302	0.31	0.253	0.684
0.305	0.196	0.357	0.524
0.252	0.343	0.216	0.39
0.493	0.279	0.18	0.512
0.408	0.29	0.283	0.524
0.252	0.291	0.288	0.62
0.252	0.329	0.415	0.404
0.155	0.256	0.366	0.435
0.163	0.443	0.353	0.244
0.177	0.25	0.4	0.369
0.123	0.316	0.393	0.475
0.224	0.203	0.301	0.578
0.161	0.222	0.337	0.477
0.206	0.206	0.333	0.521
0.178	0.301	0.322	0.594
0.242	0.311	0.214	0.417
0.207	0.338	0.242	0.602
0.203	0.223	0.279	0.639
0.158	0.138	0.468	0.615
0.233	0.232	0.448	0.637
	0.258	0.237	0.648
	0.223	0.279	0.592
		0.329	0.624
			0.692
			0.634
			0.677
			0.306
			0.255
			0.35

[truncated: 19 more sheets: Fig 4I, Fig 5C, Fig 5E, Fig 5F, S1B Fig , S4C Fig , S6B Fig , S6D Fig ,  S6F  Fig,  S7A Fig, S7C Fig ,  S7D Fig, S7E Fig ,  S7F Fig, S8C Fig , S8F Fig , S9B Fig , S9D Fig , S9F Fig ]
